# Supplementary material for: Higher abundance of enterovirus A species in the gut of children with islet autoimmunity
Source: Sci Rep. 2019 Feb 11;9:1749. doi: 10.1038/s41598-018-38368-8 (PMC6370883; doi:10.1038/s41598-018-38368-8)
Supplement: Supplementary file 2 — Supplementary Data [file 41598_2018_38368_MOESM2_ESM.xlsx]

## Sheet: Sheet1
Virus	log2FoldDifference	abs(log2FoldDifference)	PValue	False Discovery Rate	Rank (Magnitude of FoldDifference)	sample.type	time.point	reads.cutoff
Human adenovirus F	14.5574	14.5574	8.48295e-19	5.81082e-17	1	Stool	All	Cutoff of 100 Raw Reads
Astrovirus VA2	13.873	13.873	1.96632e-18	8.97954e-17	2	Stool	All	Cutoff of 100 Raw Reads
Human adenovirus 41	13.3299	13.3299	6.8813e-13	2.04943e-12	3	Stool	All	Cutoff of 100 Raw Reads
Saffold virus	-13.2916	13.2916	7.13978e-19	5.81082e-17	4	Stool	All	Cutoff of 100 Raw Reads
Echovirus E30	13.2333	13.2333	4.32085e-18	1.26263e-16	5	Stool	All	Cutoff of 100 Raw Reads
Coxsackievirus A2	12.5237	12.5237	4.60815e-18	1.26263e-16	6	Stool	All	Cutoff of 100 Raw Reads
Human coxsackievirus B3	12.4282	12.4282	8.25532e-18	1.88496e-16	7	Stool	All	Cutoff of 100 Raw Reads
Human parechovirus type 1 PicoBank/HPeV1/a	11.8524	11.8524	3.02677e-17	5.92383e-16	8	Stool	All	Cutoff of 100 Raw Reads
Human parechovirus	11.6724	11.6724	6.49879e-13	1.97852e-12	9	Stool	All	Cutoff of 100 Raw Reads
Norovirus Hu/GII.g-GII.12/StGeorge/NSW199U/2008/AU	-11.0534	11.0534	1.06089e-16	1.47805e-15	10	Stool	All	Cutoff of 100 Raw Reads
Human parechovirus 1	10.962	10.962	4.34146e-10	8.37718e-10	11	Stool	All	Cutoff of 100 Raw Reads
Rotavirus A	-10.9421	10.9421	1.30833e-16	1.49085e-15	12	Stool	All	Cutoff of 100 Raw Reads
Norovirus Hu/GII.4/Hokkaido3/2011/JP	-10.8457	10.8457	1.48728e-16	1.49085e-15	13	Stool	All	Cutoff of 100 Raw Reads
Norovirus GII.4	-10.8072	10.8072	1.59994e-16	1.49085e-15	14	Stool	All	Cutoff of 100 Raw Reads
Human adenovirus 40	10.7631	10.7631	1.65763e-16	1.49085e-15	15	Stool	All	Cutoff of 100 Raw Reads
Tomato mosaic virus	10.5326	10.5326	1.05991e-16	1.47805e-15	16	Stool	All	Cutoff of 100 Raw Reads
Dromedary stool-associated circular ssDNA virus	10.514	10.514	1.95878e-16	1.49085e-15	17	Stool	All	Cutoff of 100 Raw Reads
untyped Human Mastadenovirus	10.4932	10.4932	1.9253e-16	1.49085e-15	18	Stool	All	Cutoff of 100 Raw Reads
Human coxsackievirus B5	-10.4539	10.4539	2.5564e-12	6.73512e-12	19	Stool	All	Cutoff of 100 Raw Reads
Human parechovirus 6	-10.4042	10.4042	1.09206e-16	1.47805e-15	20	Stool	All	Cutoff of 100 Raw Reads
Torque teno mini virus 8	10.1492	10.1492	1.74604e-16	1.49085e-15	21	Stool	All	Cutoff of 100 Raw Reads
Human astrovirus VA2	9.96016	9.96016	4.17576e-16	2.93337e-15	22	Stool	All	Cutoff of 100 Raw Reads
Norovirus Hu/GII.4/AlbertaEI003/2012/CA	-9.86736	9.86736	4.28229e-16	2.93337e-15	23	Stool	All	Cutoff of 100 Raw Reads
Human astrovirus	9.64325	9.64325	6.39136e-16	4.1696e-15	24	Stool	All	Cutoff of 100 Raw Reads
Human feces pecovirus	9.50217	9.50217	1.18675e-16	1.47805e-15	25	Stool	All	Cutoff of 100 Raw Reads
Porcine stool-associated circular virus 4	9.22675	9.22675	1.33386e-15	7.94517e-15	26	Stool	All	Cutoff of 100 Raw Reads
Human astrovirus 5	9.10605	9.10605	8.82092e-16	5.49303e-15	27	Stool	All	Cutoff of 100 Raw Reads
Norovirus Hu/GII.12/CGMH40/2010/TW	-8.55085	8.55085	5.29391e-15	2.90106e-14	28	Stool	All	Cutoff of 100 Raw Reads
Coxsackievirus A6	8.41798	8.41798	7.52531e-11	1.61089e-10	29	Stool	All	Cutoff of 100 Raw Reads
Human parechovirus 2	8.24529	8.24529	9.15763e-15	4.82537e-14	30	Stool	All	Cutoff of 100 Raw Reads
Human bocavirus 2	-8.13471	8.13471	4.55716e-15	2.60138e-14	31	Stool	All	Cutoff of 100 Raw Reads
Norovirus Hu/GII.4/Hiroshimacity1/2011/JP	-8.13371	8.13371	1.04361e-14	5.26584e-14	32	Stool	All	Cutoff of 100 Raw Reads
Norovirus Hu/GII.4/Chiba4/2009/JP	-8.02821	8.02821	1.21852e-14	5.75645e-14	33	Stool	All	Cutoff of 100 Raw Reads
Sapovirus Hu/GII.1/VIG-481/PA/BRA/2003	-7.92052	7.92052	1.56471e-14	6.91502e-14	34	Stool	All	Cutoff of 100 Raw Reads
Sapovirus GII	-7.79679	7.79679	4.1114e-08	6.7055e-08	35	Stool	All	Cutoff of 100 Raw Reads
Echovirus E25	-7.79098	7.79098	1.98813e-14	8.51168e-14	36	Stool	All	Cutoff of 100 Raw Reads
Human adenovirus 4	-7.72981	7.72981	2.21759e-14	9.14364e-14	37	Stool	All	Cutoff of 100 Raw Reads
Cardiovirus D/VI2229/2004	-7.70371	7.70371	2.26922e-14	9.14364e-14	38	Stool	All	Cutoff of 100 Raw Reads
HMO Astrovirus A	7.62144	7.62144	2.58171e-14	1.01055e-13	39	Stool	All	Cutoff of 100 Raw Reads
Norovirus Hu/GII/C2033/2010/VNM	-7.58266	7.58266	1.28179e-14	5.85353e-14	40	Stool	All	Cutoff of 100 Raw Reads
Torque teno virus 20	-7.51526	7.51526	1.07623e-14	5.26584e-14	41	Stool	All	Cutoff of 100 Raw Reads
Human rotavirus A	-7.42743	7.42743	3.51462e-14	1.33751e-13	42	Stool	All	Cutoff of 100 Raw Reads
Norovirus Hu/GII.4/PR7841/2011/ITA	-7.12584	7.12584	7.24245e-14	2.68167e-13	43	Stool	All	Cutoff of 100 Raw Reads
Coxsackievirus A14	6.70467	6.70467	2.19005e-13	7.69327e-13	44	Stool	All	Cutoff of 100 Raw Reads
Rhinovirus A	-6.57659	6.57659	3.0872e-13	1.05736e-12	45	Stool	All	Cutoff of 100 Raw Reads
Astrovirus MLB1	-6.50559	6.50559	3.45662e-13	1.14776e-12	46	Stool	All	Cutoff of 100 Raw Reads
Norovirus Hu/GII.4/NSW563F/2012/AU	-6.45167	6.45167	3.60023e-13	1.14776e-12	47	Stool	All	Cutoff of 100 Raw Reads
Human parechovirus 4	-6.4434	6.4434	1.42751e-13	5.14656e-13	48	Stool	All	Cutoff of 100 Raw Reads
Echovirus E18	6.40845	6.40845	3.60246e-13	1.14776e-12	49	Stool	All	Cutoff of 100 Raw Reads
Coxsackievirus A8	6.27922	6.27922	5.19282e-13	1.61686e-12	50	Stool	All	Cutoff of 100 Raw Reads
Fur seal faeces associated circular DNA virus	5.91355	5.91355	1.59653e-12	4.55676e-12	51	Stool	All	Cutoff of 100 Raw Reads
Torque teno virus 7	-5.86143	5.86143	1.69434e-12	4.73723e-12	52	Stool	All	Cutoff of 100 Raw Reads
Norovirus GI/Hu/JP/2007/GI.P3_GI.3/Shimizu/KK2866	-5.77844	5.77844	2.16591e-12	5.9346e-12	53	Stool	All	Cutoff of 100 Raw Reads
Norovirus Hu/GII.4/GII4-HK02/2011/JP	-5.73847	5.73847	2.3888e-12	6.41697e-12	54	Stool	All	Cutoff of 100 Raw Reads
Norovirus GII	-5.45578	5.45578	1.21878e-12	3.55263e-12	55	Stool	All	Cutoff of 100 Raw Reads
Norovirus Hu/GII.g-GII.12/Wahroonga/NSW004P/2009/AU	-5.4272	5.4272	6.54316e-12	1.69135e-11	56	Stool	All	Cutoff of 100 Raw Reads
Norovirus Hu/GII-4/CGMH25/2010/TW	-5.35069	5.35069	8.35216e-12	2.0936e-11	57	Stool	All	Cutoff of 100 Raw Reads
Norovirus Hu/GII/BG1C0066/2011/BGD	-5.32593	5.32593	8.40498e-12	2.0936e-11	58	Stool	All	Cutoff of 100 Raw Reads
Rodent stool-associated circular genome virus	5.30175	5.30175	8.83144e-12	2.16055e-11	59	Stool	All	Cutoff of 100 Raw Reads
Bat circovirus ZS/China/2011	5.25529	5.25529	9.95989e-12	2.37465e-11	60	Stool	All	Cutoff of 100 Raw Reads
Cyclovirus VN	-5.24264	5.24264	1.00533e-11	2.37465e-11	61	Stool	All	Cutoff of 100 Raw Reads
Human parechovirus 3	5.18434	5.18434	4.73215e-05	5.10476e-05	62	Stool	All	Cutoff of 100 Raw Reads
Human bocavirus 1	5.11316	5.11316	1.62784e-11	3.77989e-11	63	Stool	All	Cutoff of 100 Raw Reads
Norovirus Hu/GII.12/CGMH42/2010/TW	-5.0992	5.0992	1.65576e-11	3.78066e-11	64	Stool	All	Cutoff of 100 Raw Reads
Human adenovirus C	5.07091	5.07091	2.12584e-05	2.3678e-05	65	Stool	All	Cutoff of 100 Raw Reads
Norovirus GII/Hu/BRA/2009/GII.Pg-GII.12/RS16344	-4.82584	4.82584	4.71375e-11	1.04748e-10	66	Stool	All	Cutoff of 100 Raw Reads
Parechovirus 1	4.80305	4.80305	4.97455e-11	1.08177e-10	67	Stool	All	Cutoff of 100 Raw Reads
Torque teno virus	-4.78195	4.78195	1.21917e-05	1.40358e-05	68	Stool	All	Cutoff of 100 Raw Reads
Human astrovirus 8	4.62611	4.62611	4.74042e-11	1.04748e-10	69	Stool	All	Cutoff of 100 Raw Reads
Paramecium bursaria Chlorella virus OR0704.2.2	-4.53398	4.53398	1.45804e-10	3.0731e-10	70	Stool	All	Cutoff of 100 Raw Reads
Gyrovirus Tu789	-4.52706	4.52706	3.9144e-07	5.76637e-07	71	Stool	All	Cutoff of 100 Raw Reads
Human calicivirus NLV/Potsdam 196/2000/DE	-4.35755	4.35755	3.07325e-10	6.10196e-10	72	Stool	All	Cutoff of 100 Raw Reads
Small anellovirus KR-PN-0018	4.35364	4.35364	2.91358e-10	5.95761e-10	73	Stool	All	Cutoff of 100 Raw Reads
Norovirus Hu/GI/NoV69/2004/CAN	-4.34183	4.34183	2.96598e-10	5.97558e-10	74	Stool	All	Cutoff of 100 Raw Reads
Po-Circo-like virus 21	4.2854	4.2854	3.63979e-10	7.1236e-10	75	Stool	All	Cutoff of 100 Raw Reads
Mamastrovirus 1	4.27716	4.27716	1.65427e-10	3.43386e-10	76	Stool	All	Cutoff of 100 Raw Reads
Watermelon mosaic virus	-4.02729	4.02729	1.13023e-09	2.15058e-09	77	Stool	All	Cutoff of 100 Raw Reads
Human adenovirus 2	-3.89616	3.89616	2.05299e-09	3.80081e-09	78	Stool	All	Cutoff of 100 Raw Reads
Human adenovirus 6	-3.89349	3.89349	1.63541e-06	2.13679e-06	79	Stool	All	Cutoff of 100 Raw Reads
Calanoida sp. copepod associated circular virus	3.89347	3.89347	1.97097e-09	3.69895e-09	80	Stool	All	Cutoff of 100 Raw Reads
Norovirus Hu/GII/BG1C0004/2010/BGD	-3.8441	3.8441	2.44302e-09	4.46259e-09	81	Stool	All	Cutoff of 100 Raw Reads
MW polyomavirus	-3.56415	3.56415	3.47595e-05	3.77941e-05	82	Stool	All	Cutoff of 100 Raw Reads
Megavirus courdo7	3.56139	3.56139	9.50776e-09	1.69164e-08	83	Stool	All	Cutoff of 100 Raw Reads
Picobirnavirus PREDICT_PbV-71	-3.50603	3.50603	1.2261e-08	2.15354e-08	84	Stool	All	Cutoff of 100 Raw Reads
Norovirus Hu/JP/2004/GII.4/Sakai/O1-inpatient8-54d-2	-3.38466	3.38466	2.24555e-08	3.79803e-08	85	Stool	All	Cutoff of 100 Raw Reads
Norovirus Hu/GII.4/Hokkaido4/2011/JP	-3.38082	3.38082	2.2192e-08	3.79803e-08	86	Stool	All	Cutoff of 100 Raw Reads
Tokyovirus A1	3.29768	3.29768	3.24399e-08	5.41984e-08	87	Stool	All	Cutoff of 100 Raw Reads
Norovirus Hu/GII.4/PA59/2012/ITA	-3.27716	3.27716	3.51005e-08	5.7937e-08	88	Stool	All	Cutoff of 100 Raw Reads
Norovirus Hu/GII/30448/2010/VNM	-3.23522	3.23522	2.15828e-08	3.74285e-08	89	Stool	All	Cutoff of 100 Raw Reads
Human adenovirus 41 Wisconsin	3.21809	3.21809	4.56614e-08	7.35955e-08	90	Stool	All	Cutoff of 100 Raw Reads
Norovirus Hu/GII.4/Ehime1/2009/JP	-3.12009	3.12009	7.63534e-08	1.21633e-07	91	Stool	All	Cutoff of 100 Raw Reads
Human coxsackievirus B4	-3.10154	3.10154	8.2442e-08	1.29823e-07	92	Stool	All	Cutoff of 100 Raw Reads
Enterovirus B	3.0862	3.0862	8.21516e-05	8.79279e-05	93	Stool	All	Cutoff of 100 Raw Reads
Gyrovirus 4	-3.0199	3.0199	1.26971e-07	1.97671e-07	94	Stool	All	Cutoff of 100 Raw Reads
Dromedary picobirnavirus	-2.98995	2.98995	1.46744e-07	2.25886e-07	95	Stool	All	Cutoff of 100 Raw Reads
Acanthamoeba polyphaga mimivirus	2.85244	2.85244	3.06329e-07	4.663e-07	96	Stool	All	Cutoff of 100 Raw Reads
Callinectes ornatus blue crab associated circular virus	2.85244	2.85244	3.13569e-07	4.72077e-07	97	Stool	All	Cutoff of 100 Raw Reads
Porcine circovirus 2	-2.80735	2.80735	3.88924e-07	5.76637e-07	98	Stool	All	Cutoff of 100 Raw Reads
Norovirus Hu/GII.4/Nagano26/2011/JP	-2.76671	2.76671	4.72385e-07	6.81229e-07	99	Stool	All	Cutoff of 100 Raw Reads
Torque teno midi virus	-2.74152	2.74152	0.00313715	0.00330608	100	Stool	All	Cutoff of 100 Raw Reads
Torque teno mini virus 7	2.71272	2.71272	6.34687e-07	9.05752e-07	101	Stool	All	Cutoff of 100 Raw Reads
Norovirus GI.3	-2.68806	2.68806	7.19387e-07	1.00657e-06	102	Stool	All	Cutoff of 100 Raw Reads
Norovirus Hu/GII.12/HS210/2010/USA	-2.68182	2.68182	7.32377e-07	1.01349e-06	103	Stool	All	Cutoff of 100 Raw Reads
Mavirus	2.68182	2.68182	7.20027e-07	1.00657e-06	104	Stool	All	Cutoff of 100 Raw Reads
Porcine parvovirus	2.64611	2.64611	0.00158013	0.00167812	105	Stool	All	Cutoff of 100 Raw Reads
Norovirus Hu/GII.4/Ohio/684/USA	-2.63743	2.63743	9.065e-07	1.22961e-06	106	Stool	All	Cutoff of 100 Raw Reads
Coxsackievirus A5	2.56478	2.56478	1.37553e-06	1.84752e-06	107	Stool	All	Cutoff of 100 Raw Reads
Caribou feces-associated gemycircularvirus	2.54432	2.54432	1.52061e-06	2.02256e-06	108	Stool	All	Cutoff of 100 Raw Reads
Sapovirus GII.4/B65/Galicia/2012	-2.53051	2.53051	1.63769e-06	2.13679e-06	109	Stool	All	Cutoff of 100 Raw Reads
Picobirnavirus Equ4	-2.50956	2.50956	1.84137e-06	2.37988e-06	110	Stool	All	Cutoff of 100 Raw Reads
Echovirus E6	2.48829	2.48829	2.08077e-06	2.66416e-06	111	Stool	All	Cutoff of 100 Raw Reads
TTV-like mini virus	2.44478	2.44478	2.68333e-06	3.40385e-06	112	Stool	All	Cutoff of 100 Raw Reads
Avian gyrovirus 2	-2.42253	2.42253	3.02117e-06	3.79443e-06	113	Stool	All	Cutoff of 100 Raw Reads
Norovirus Hu/GII.4/Hiroshima5/2009/JP	-2.42253	2.42253	3.04662e-06	3.79443e-06	114	Stool	All	Cutoff of 100 Raw Reads
Lausannevirus	2.41504	2.41504	3.1379e-06	3.8729e-06	115	Stool	All	Cutoff of 100 Raw Reads
Norovirus GII/Hu/BRA/2009/GII.Pg-GII.12/MG16390	-2.39232	2.39232	3.57608e-06	4.37431e-06	116	Stool	All	Cutoff of 100 Raw Reads
Human bocavirus	-2.37446	2.37446	0.0137073	0.0143351	117	Stool	All	Cutoff of 100 Raw Reads
Human adenovirus 5	-2.36923	2.36923	4.09258e-06	4.9618e-06	118	Stool	All	Cutoff of 100 Raw Reads
Norovirus Hu/GII.4/Iwate2/2012/JP	-2.27302	2.27302	7.33645e-06	8.81661e-06	119	Stool	All	Cutoff of 100 Raw Reads
Oryza sativa endornavirus	-2.2647	2.2647	7.67555e-06	9.14392e-06	120	Stool	All	Cutoff of 100 Raw Reads
Norovirus Hu/GII.4/Nagano4/2011/JP	-2.23095	2.23095	9.39582e-06	1.10968e-05	121	Stool	All	Cutoff of 100 Raw Reads
Norovirus Hu/GII.4/NSW1749/2011/AU	-2.21378	2.21378	1.03252e-05	1.20551e-05	122	Stool	All	Cutoff of 100 Raw Reads
Picobirnavirus rabbit/BRA-01/2004	-2.21378	2.21378	1.03832e-05	1.20551e-05	123	Stool	All	Cutoff of 100 Raw Reads
Enterovirus A	2.152	2.152	1.49625e-05	1.70409e-05	124	Stool	All	Cutoff of 100 Raw Reads
Norovirus 06-AM-11/2006/GII.4/Yerseke/2006a	-2.152	2.152	1.50507e-05	1.70409e-05	125	Stool	All	Cutoff of 100 Raw Reads
Persea americana chrysovirus	2.11548	2.11548	1.86509e-05	2.09441e-05	126	Stool	All	Cutoff of 100 Raw Reads
Norovirus Hu/GII.4/NIHIC9/2011/USA	-2.08746	2.08746	2.2061e-05	2.43739e-05	127	Stool	All	Cutoff of 100 Raw Reads
Acanthamoeba polyphaga moumouvirus	-2.02975	2.02975	3.13991e-05	3.44134e-05	128	Stool	All	Cutoff of 100 Raw Reads
Human circovirus VS6600022	1.93249	1.93249	0.0437458	0.0450615	129	Stool	All	Cutoff of 100 Raw Reads
